# Supplementary material for: Dendrobium nobile Polysaccharide Attenuates Blue Light-Induced Injury in Retinal Cells and In Vivo in Drosophila
Source: Antioxidants (Basel). 2024 May 14;13(5):603. doi: 10.3390/antiox13050603 (PMC11118839; doi:10.3390/antiox13050603)
Supplement: Supplementary file 1 [file antioxidants-13-00603-s001.zip]

Archive with 1 entries (1 files):
- antioxidants-2977718-supplementary.pdf
